# Supplementary material for: Efficient Design of Affilin® Protein Binders for HER3
Source: Int J Mol Sci. 2025 May 14;26(10):4683. doi: 10.3390/ijms26104683 (PMC12112719; doi:10.3390/ijms26104683)
Supplement: Supplementary file 1 [file ijms-26-04683-s001.zip]

Archive with 3 entries (3 files):
- Document S1.pdf
- Document S2.csv
- Document S3.fasta
