# Supplementary material for: Efficient Design of Affilin® Protein Binders for HER3
Source: Int J Mol Sci. 2025 May 14;26(10):4683. doi: 10.3390/ijms26104683 (PMC12112719; doi:10.3390/ijms26104683)
Supplement: Supplementary file 1 [file ijms-26-04683-s001.zip › Document S2.csv]

Affilin ID	Affilin sequence	Average pLDDT	Disorted N-terminal region with low pLDDT	Average Energy Top50 PyDock poses	Average Energy Top10 PELE poses	Mean Affilin RMSD in MD (Å)
Gen0	MQIFVKTLEEKYIALEVEPSDTIENVKAKIQDKEGIPPDQQKLYWYGKQLEDGRTLSDYNISEWPNLFLRLNLRAA	92.48368421	FALSE	-35.27554	-82.82609	15
Gen1	MQIFVKTLTVWEAQIGKTITLEVEPSDTIENVKAKIQDKEGIPPDQQRLIWAGKQLEDGRTLSDYNINEGAVLALRLYLRAA	88.05621951	FALSE	-28.7049	-	-
Gen2	MQIFVKTLTVLIAQGKTITLEVEPSDTIENVKAKIQDKEGIPPDQQRLIWAGKQLEDGRTLSDYNINNGDILHLVLRLRAA	90.75246914	FALSE	-19.79882	-	-
Gen3	MQIFVKTLTPEWHIIGKTITLEVEPSDTIENVKAKIQDKEGIPPDQQRLIWAGKQLEDGRTLSDYNINEGAMLMLKLHLRAA	89.66304878	FALSE	-28.76246	-60.28826	5
Gen4	MQIFVKTLTPWIAVAGKTITLEVEPSDTIENVKAKIQDKEGIPPDQQRLIWAGKQLEDGRTLSDYNINGGAVLHLVLRLRAA	88.78146341	FALSE	-23.21912	-	-
Gen5	MQIFVKTLTPYSMQIGKTITLEVEPSDTIENVKAKIQDKEGIPPDQQRLIWAGKQLEDGRTLSDYNINNGARLYLMLDLRAA	90.1247561	FALSE	-22.801	-	-
Gen6	MQIFVKTLTPEWHIIGKTITLEVEPSDTIENVKAKIQDKEGIPPDQQNLAWAGKQLEDGRTLSDYNIQGGSMLMLKLHLRAA	89.65780488	FALSE	-27.45042	-	-
Gen7	MQIFVKTLTGKTITLEVEPSDTIENVKAKIQDKEGIPPDQQELYWAGKQLEDGRTLSDYNISEWPNLFLRLRLRAA	94.19026316	FALSE	-32.22738	-61.72959	5
Gen8	MQIFVWTITGKTITLEVEPSDTIENVKAKIQDKEGIPPDQQRLIWAGKQLEDGRTLSDYNIRNPDILHLVLRLRAA	94.74565789	FALSE	-26.44384	-	-
Gen9	MQIFVKTLTVWVAVAGKTITLEVEPSDTIENVKAKIQDKEGIPPDQQRLIWAGKQLEDGRTLSDYNINMGRKLALVLYLRAA	84.71219512	TRUE	-	-	-
Gen10	MQIFVWTRVAKTITLEVEPSDTIENVKAKIQDKEGIPPDQQYLWWAGKQLEDGRTLSDYNISEWPNLFLRLRLRAA	93.01434211	FALSE	-42.72056	-73.63015	7
Gen11	MQIFVKTLTVLIMGKTITLEVEPSDTIENVKAKIQDKEGIPPDQQRLIWAGKQLEDGRTLSDYNIHNFEYLPLVLRLRAA	82.81925	FALSE	-27.85008	-	-
Gen13	MQIFVKTLTVLIMGKTITLEVEPSDTIENVKAKIQDKEGIPPDQQRLIWAGKQLEDGRTLSDYNIHNEDYLYLRLRAA	91.59974359	FALSE	-20.99138	-	-
Gen16	MQIFVWTATGKTITLEVEPSDTIENVKAKIQDKEGIPPDQQTLAWAGKQLEDGRTLSDYNISEWPNLFLRLRAA	93.94418919	FALSE	-41.1953	-73.69233	12
Gen17	MQIFVYTPTGKTITLEVEPSDTIENVKAKIQDKEGIPPDQQRLIWAGKQLEDGRTLSDYNISEWPNLFLRLRLRAA	94.63236842	FALSE	-34.94684	-53.31772	-
Gen18	MQIFVKTLTGKTITLEVEPSDTIENVKAKIQDKEGIPPDQQYLWWAGKQLEDGRTLSDYNIQKESTLTLILIAA	96.89121622	FALSE	-21.40464	-	-
Gen19	MQIFVKTLTVLIMYSGKTITLEVEPSDTIENVKAKIQDKEGIPPDQQRLIWAGKQLEDGRTLSDYNINMGRRLYLMLDLRAA	89.11146341	TRUE	-	-	-
Gen21	MQIFVYTPTGKTITLEVEPSDTIENVKAKIQDKEGIPPDQQRLIWAGKQLEDGRTLSDYNIRNPDILHLVLRLRAA	95.17092105	FALSE	-22.79862	-	-
Gen24	MQIFVYTATAKWITLEVEPSDTIENVKAKIQDKEGIPPDQQHLWWAGKQLEDGRTLSDYNISEWAILFLVLRLRAA	94.74526316	FALSE	-38.70546	-57.95208	-
Gen27	MQIFVKTLTVLVAQIGKTITLEVEPSDTIENVKAKIQDKEGIPPDQQRLIWAGKQLEDGRTLSDYNINGGSMLMLKLHLRAA	89.44817073	FALSE	-20.43072	-	-
Gen29	MQIFVKTLTPWIAHTGKTITLEVEPSDTIENVKAKIQDKEGIPPDQQRLIWAGKQLEDGRTLSDYNINNGARLILVLRLRAA	89.48621951	FALSE	-28.27236	-	-
Gen30	MQIFVKTLTPWHAHTGKTITLEVEPSDTIENVKAKIQDKEGIPPDQQRLIWAGKQLEDGRTLSDYNIPWYPYLHLVLRLRAA	88.1047561	FALSE	-38.87166	-96.05134	-
Gen31	MQIFVKTLTPYSMYIGKTITLEVEPSDTIENVKAKIQDKEGIPPDQQRLIWAGKQLEDGRTLSDYNINNGAMLMLKLHLRAA	89.86634146	FALSE	-26.93582	-	-
Gen33	MQIFVKTLTVKTITLEVEPSDTIENVKAKIQDKEGIPPDQQYLWWAGKQLADGRTLSDYNISEWPNLFLRLNLRAA	92.31526316	FALSE	-31.16248	-51.51821	-
Gen34	MQIFVKTLTQYSMYPGKTITLEVEPSDTIENVKAKIQDKEGIPPDQQRLIWAGKQLEDGRTLSDYNIQNPDILHLVLRLRAA	90.32902439	FALSE	-25.4371	-	-
Gen37	MQIFVKTLTPWTMYSGKTITLEVEPSDTIENVKAKIQDKEGIPPDQQRLIWAGKQLEDGRTLSDYNINNGPKLHLVLRLRAA	83.46219512	FALSE	-27.75972	-	-
Gen39	MQIFVKTLTGRAMSRGKTITLEVEPSDTIENVKAKIQDKEGIPPDQQRLIWAGKQLEDGRTLSDYNIPNRYSLHLVLRLRAA	88.47109756	FALSE	-18.17454	-	-
Gen41	MQIFVWTRRNKQITLEVEPSDTIENVKAKIQDKEGIPPDQQTLAWKGKQLEDGRTLSDYNIQKESTLTLYVTAA	95.63	FALSE	-22.15596	-	-
Gen42	MQIFVKTLTPYIMYAGKTITLEVEPSDTIENVKAKIQDKEGIPPDQQRLIWAGKQLEDGRTLSDYNINNGARLHLVLRLRAA	89.82609756	FALSE	-23.58592	-	-
Gen43	MQIFVKTLTQQTMYSGKTITLEVEPSDTIENVKAKIQDKEGIPPDQQRLIWAGKQLEDGRTLSDYNINWGARLHLVLRLRAA	88.16256098	FALSE	-28.77818	-	-
Gen45	MQIFVKTLTVLIMYSGKTITLEVEPSDTIENVKAKIQDKEGIPPDQQRLIWAGKQLEDGRTLSDYNINNGELLYLVLYLRAA	89.71646341	TRUE	-	-	-
Gen47	MQIFVYTATAKWIILEVEPSDTIENVKAKIQDKEGIPPDQQELLWYGKQLEDGRTLSDYNISEWPNLFLRLNLRAA	94.18921053	FALSE	-41.06376	-80.10149	7
Gen49	MQIFVKTLTPWWIIIGKTITLEVEPSDTIENVKAKIQDKEGIPPDQQRLIWAGKQLEDGRTLSDYNINNGARLHLVLRLRAA	86.23756098	FALSE	-33.77786	-64.94621	7
Gen54	MQIFVYTATPWGAQIGKTITLEVEPSDTIENVKAKIQDKEGIPPDQQRLIWAGKQLEDGRTLSDYNINGGAMLMLKLHLRAA	89.22195122	FALSE	-27.22896	-	-
Gen57	MQIFVWTRTGKTITLEVEPSDTIENVKAKIQDKEGIPPDQQRLIWAGKQLEDGRTLSDYNIRNPDILHLVLRLRAA	94.51565789	FALSE	-25.94554	-	-
Gen61	MQIFVKTLTYDIPAHTHGKTITLEVEPSDTIENVKAKIQDKEGIPPDQQRLIWAGKQLEDGRTLSDYNIGSDAKLWLLLRLRAA	88.9022619	FALSE	-25.20812	-	-
Gen63	MQIFVKTLEEKYIALEVEPSDTIENVKAKIQDKEGIPPDQQELLWYGEQLEDGRTLSDYNISEGPNLFLRLRLRAA	91.28815789	FALSE	-29.3476	-53.49813	-
Gen64	MQIFVKTLTVEWHIIGKTITLEVEPSDTIENVKAKIQDKEGIPPDQQRLIWAGKQLEDGRTLSDYNINGGAVLALRAALRAA	87.57012195	FALSE	-28.16298	-	-
Gen72	MQIFVYTRVAKFITLEVEPSDTIENVKAKIQDKEGIPPDQQKLYWAGKQLEDGRTLSDYNISEWPNLFLRLNLRAA	90.12026316	FALSE	-40.72276	-83.07671	11
Gen73	MQIFVWTRRNKRITLEVEPSDTIENVKAKIQDKEGIPPDQQYLWWAGKQLADGRTLSDYNIQKHPTLTLRLRAA	93.72972973	FALSE	-21.53934	-	-
Gen75	MQIFVKTLTPWIAHTGKTITLEVEPSDTIENVKAKIQDKEGIPPDQQRLIWAGKQLEDGRTLSDYNINNGSMLMLKLHLRAA	88.93841463	FALSE	-28.95226	-99.4412	10
Gen77	MQIFVKTLTVLIAQAGKTITLEVEPSDTIENVKAKIQDKEGIPPDQQRLIWAGKQLEDGRTLSDYNINNGAKLYLILYLRAA	89.53085366	FALSE	-20.16226	-	-
Gen78	MQIFVKTLTVWVAQIGKTITLEVEPSDTIENVKAKIQDKEGIPPDQQRLIWAGKQLEDGRTLSDYNINGGAMLMLKLHLRAA	87.55207317	FALSE	-27.63022	-	-
Gen80	MQIFVKTLTGKTITLEVEPSDTIENVKAKIQDKEGIPPDQQTLAFAGKQLEDGRTLSDYNISEWANLHLVLRLRAA	94.81315789	FALSE	-25.52668	-	-
Gen81	MQIFVKTLTVFVLIKTITLEVEPSDTIENVKAKIQDKEGIPPDQQRLIWAGKQLEDGRTLSDYNIQNEDQLGLRLRAA	90.17871795	FALSE	-25.57236	-	-
Gen82	MQIFVWTRVAKGITLEVEPSDTIENVKAKIQDKEGIPPDQQYLWWAGKQLADGRTLSDYNILAHPHLFLRLRLRAA	91.29855263	FALSE	-36.7845	-73.24084	4
Gen83	MQIFVKTLTVKTITLEVEPSDTIENVKAKIQDKEGIPPDQQKLYWAGKQLEDGRTLSDYNIPFFPHLILRLRAA	88.20810811	FALSE	-31.3689	-81.0324	5
Gen86	MQIFVKTLTYDIPQLHRGKTITLEVEPSDTIENVKAKIQDKEGIPPDQQRLIWAGKQLEDGRTLSDYNIGSSAKLTLFLWLRAA	88.79369048	FALSE	-28.5162	-	-
Gen89	MQIFVKTLTPEWHIWGKTITLEVEPSDTIENVKAKIQDKEGIPPDQQRLIWAGKQLEDGRTLSDYNINNGPKLHLVLRLRAA	85.10012195	FALSE	-29.98212	-63.18781	9
Gen92	MQIFVKTLTVEVAIIGKTITLEVEPSDTIENVKAKIQDKEGIPPDQQRLIWAGKQLEDGRTLSDYNINMGPKLHLVLRLRAA	85.92146341	TRUE	-	-	-
Gen94	MQIFVKTLTPWTMYSGKTITLEVEPSDTIENVKAKIQDKEGIPPDQQRLIWAGKQLEDGRTLSDYNIPWILVLRLRAA	78.0325641	FALSE	-36.09688	-66.08378	-
Gen104	MQIFVKTLTVKIIALEVEPSDTIENVKAKIQDKEGIPPDQQRLIWAGKQLEDGRTLSDYNISEWPNLFLRLNLRAA	89.69486842	FALSE	-32.18252	-80.84931	7
Gen105	MQIFVWTRVAKTITLEVEPSDTIENVKAKIQDKEGIPPDQQRLIWAGKQLEDGRTLSDYNIQKESTLTLILTAA	95.05864865	FALSE	-23.07226	-	-
Gen106	MQIFVKTLTVLIAVGVAGKTITLEVEPSDTIENVKAKIQDKEGIPPDQQRLLWAGKQLEDGRTLSDYNIGSDAKLTLFLRLRAA	86.72952381	FALSE	-21.1577	-	-
Gen112	MQIFVKTLTYNPMRYGKTITLEVEPSDTIENVKAKIQDKEGIPPDQQRLIWAGKQLEDGRTLSDYNINNGDILHLVLRLRAA	91.93219512	FALSE	-24.82826	-	-
Gen117	MQIFVKTLTPYIMYNGKTITLEVEPSDTIENVKAKIQDKEGIPPDQQRLIWAGKQLEDGRTLSDYNINGGAMLMLKLHLRAA	89.84890244	FALSE	-27.90844	-	-
Gen119	MQIFVKTLTEYEPEWGKTITLEVEPSDTIENVKAKIQDKEGIPPDQQRLIWAGKQLEDGRTLSDYNIQNPDILHLVLRLRAA	89.75634146	FALSE	-31.1779	-84.46321	9
Gen121	MQIFVKTLTVLVLGKTITLEVEPSDTIENVKAKIQDKEGIPPDQQRLIWAGKQLEDGRTLSDYNIHMEEQLYLRLRAA	90.24153846	FALSE	-20.55988	-	-
Gen122	MQIFVKTLTVWIAVAGKTITLEVEPSDTIENVKAKIQDKEGIPPDQQRLIWAGKQLEDGRTLSDYNINNGAMLYLRLDLRAA	88.75207317	TRUE	-	-	-
Gen123	MQIFVYTRTATGKTITLEVEPSDTIENVKAKIQDKEGIPPDQQRLIWAGKQLEDGRTLSDYNIGPADILHLVLRLRAA	93.60679487	FALSE	-25.21702	-	-
Gen126	MQIFVKTLEEKYIALEVEPSDTIENVKAKVQDKEGIPPDQQKLYWYGKQLEDGRTLSDYNISGGAVLKLQLRLRAA	95.16552632	FALSE	-25.18796	-	-
Gen131	MQIFVWTRVAKFITLEVEPSDTIENVKAKIQDKEGIPPDQQHLWWAGKQLEDGRTLSDYNIQKESTLTLYLTLRAA	93.70421053	FALSE	-30.7221	-52.78162	-
Gen139	MQIFVKTLTVFVAQIGKTITLEVEPSDTIENVKAKIQDKEGIPPDQQRLIWAGKQLEDGRTLSDYNINGGAVLHLVLRLRAA	88.2354878	FALSE	-27.64044	-	-
Gen143	MQIFVKTLTVFVLVKTITLEVEPSDTIENVKAKIQDKEGIPPDQQRLIWAGKQLEDGRTLSDYNIHNYEYLFLRLRAA	92.06128205	FALSE	-31.32184	-56.29415	-
Gen147	MQIFVKTLTVLIAVGGKTITLEVEPSDTIENVKAKIQDKEGIPPDQQRLIWAGKQLEDGRTLSDYNINEGAMLMLKLHLRAA	88.31231707	TRUE	-	-	-
Gen149	MQIFVKTLTVFVLVKGKTITLEVEPSDTIENVKAKIQDKEGIPPDQQRLIWAGKQLEDGRTLSDYNIQGGSMLMLKLHLRAA	92.49292683	TRUE	-	-	-
Gen152	MQIFVKTLTPYGMQIFVGKTITLEVEPSDTIENVKAKIQDKEGIPPDQQRLLWAGKQLEDGRTLSDYNIGSDAKLHLVLRLRAA	91.2052381	FALSE	-25.3616	-	-
Gen153	MQIFVKTLTVEWHIIGKTITLEVEPSDTIENVKAKIQDKEGIPPDQQRLIWAGKQLEDGRTLSDYNINNGPMLYLRLALRAA	85.85512195	FALSE	-27.14276	-	-
Gen158	MQIFVWTRVEKEITLEVEPSDTIENVKAKIQDKEGIPPDQQKLYWYGKQLEDGRTLSDYNISEWPNLFLRLRLRAA	92.62157895	FALSE	-43.62962	-68.27942	-
Gen159	MQIFVKTLTVFVAQIGKTITLEVEPSDTIENVKAKIQDKEGIPPDQQRLIWAGKQLEDGRTLSDYNINNGRMLYLKLYLRAA	87.355	TRUE	-	-	-
Gen161	MQIFVKTLTVKTITLEVEPSDTIENVKAKIQDKEGIPPDQQRLIWAGKQLEDGRTLSDYNIPWFPHLILRLRLRAA	88.05710526	FALSE	-30.13338	-66.84518	7
Gen164	MQIFVKTLTPYIAQAGKTITLEVEPSDTIENVKAKIQDKEGIPPDQQRLIWAGKQLEDGRTLSDYNINGGAMLMLKLHLRAA	90.89878049	FALSE	-24.39052	-	-
Gen166	MQIFVKTLTGKTITLEVEPSDTIENVKAKIQDKEGIPPDQQRLIWAGKQLEDGRTLSDYNIRFESTLTLYLTLRAA	94.90736842	FALSE	-22.97128	-	-
Gen167	MQIFVKTLTVKIIYLEVEPSDTIENVKAKIQDKEGIPPDQQRLIWAGKQLEDGRTLSDYNISAYPILHLVLRLRAA	93.06526316	FALSE	-24.09198	-	-
Gen175	MQIFVYTRTGKTITLEVEPSDTIENVKAKIQDKEGIPPDQQRLIWAGKQLEDGRTLSDYNISEWPNLFLRLNLRAA	93.30026316	FALSE	-35.7442	-74.93547	6
Gen176	MQIFVKTLTPYSMYPGKTITLEVEPSDTIENVKAKIQDKEGIPPDQQRLIWAGKQLEDGRTLSDYNINNGPSLYLILYLRAA	87.27341463	FALSE	-27.68698		-
Gen180	MQIFVKTLTEAMYHYGKTITLEVEPSDTIENVKAKIQDKEGIPPDQQRLIWAGKQLEDGRTLSDYNINNPDILHLVLRLRAA	89.67780488	FALSE	-29.56766	-74.87905	8
Gen186	MQIFVKTLTVKYITLEVEPSDTIENVKAKVQDKEGIPPDQQKLLWYGEQLEDGRTLSDYNISEWAILFLQLRLRAA	94.55881579	FALSE	-30.96272	-78.633	5
Gen189	MQIFVWTRTWITLEVEPSDTIENVKAKIQDKEGIPPDQQRLIWAGKQLEDGRTLSDYNISAEDFLHLVLRLRAA	95.21891892	FALSE	-33.66834	-59.27084	-
Gen191	MQIFVKTLTVFIMYAGKTITLEVEPSDTIENVKAKIQDKEGIPPDQQRLIWAGKQLEDGRTLSDYNINMGRRLWLRLKLRAA	88.34280488	TRUE	-	-	-
Gen194	MQIFVWTATGKTITLEVEPSDTIENVKAKIQDKEGIPPDQQRLIWAGKQLEDGRTLSDYNIQKESTLFLRLRAA	96.04175676	FALSE	-27.29442	-	-
Gen199	MQIFVWTAKQKRITLEVEPSDTIENVKAKIQDKEGIPPDQQHLWWAGKQLEDGRTLSDYNISAYPILFLRLNLRAA	92.68973684	FALSE	-28.84138	-	-
Gen202	MQIFVKTLTVLIPIAMRGKTITLEVEPSDTIENVKAKIQDKEGIPPDQQRLIWAGKQLEDGRTLSDYNIGSDAKLTLFLDLRAA	84.45690476	FALSE	-21.33636	-	-
Gen206	MQIFVKTLTGKTITLEVEPSDTIENVKAKIQDKEGIPPDQQHLWWAGKQLEDGRTLSDYNIPWYPNLTLRLRLRAA	89.64078947	FALSE	-26.4957	-	-
Gen208	MQIFVKTLTVFVMIIGKTITLEVEPSDTIENVKAKIQDKEGIPPDQQRLIWAGKQLEDGRTLSDYNINNGELLYLVLRLRAA	92.84463415	TRUE	-	-	-
Gen214	MQIFVKTLTYDPMRYGKTITLEVEPSDTIENVKAKIQDKEGIPPDQQRLIWAGKQLEDGRTLSDYNINNGAMLMLKLHLRAA	92.1304878	FALSE	-27.08038	-	-
Gen216	MQIFVKTLTGKTITLEVEPSDTIENVKAKIQDKEGIPPDQQELYWAGKQLEDGRTLSDYNIQKESTLTLYVTAA	96.58148649	FALSE	-19.97828	-	-
Gen222	MQIFVKTLTLIPPILLAGKTITLEVEPSDTIENVKAKIQDKEGIPPDQQRLIWAGKQLEDGRTLSDYNIGSDAKLHLVLRLRAA	87.43083333	FALSE	-21.38988	-	-
Gen223	MQIFVKTLTLDPPTLHRGKTITLEVEPSDTIENVKAKIQDKEGIPPDQQRLLWAGKQLEDGRTLSDYNIGSDAKLTLFLDLRAA	88.77238095	FALSE	-21.61268	-	-
Gen229	MQIFVKTLTYDYITLEVEPSDTIENVKAKIQDKEGIPPDQQKLYWAGKQLEDGRTLSDYNISEWANLHLVLRLRAA	94.41657895	FALSE	-30.65476	-110.61831	5
Gen230	MQIFVKTLTVFVAVAGKTITLEVEPSDTIENVKAKIQDKEGIPPDQQRLIWAGKQLEDGRTLSDYNINEGARLWLRLYLRAA	88.63280488	TRUE	-	-	-
Gen241	MQIFVKTLTLLVPIITHGKTITLEVEPSDTIENVKAKIQDKEGIPPDQQRLIWAGKQLEDGRTLSDYNIMPSAYLTLFLDLRAA	85.6252381	FALSE	-24.5939	-	-
Gen242	MQIFVKTLTQQEKYAGKTITLEVEPSDTIENVKAKIQDKEGIPPDQQRLIWAGKQLEDGRTLSDYNINNPPSLHLVLRLRAA	91.27341463	FALSE	-19.30378	-	-
Gen244	MQIFVKTLTEDYITLEVEPSDTIENVKAKIQDKEGIPPDQQKLLWYGEQLEDGRTLSDYNISEWAILHLVLRLRAA	94.89407895	FALSE	-31.7015	-82.54958	9
Gen248	MQIFVWTRVAKTITLEVEPSDTIENVKAKIQDKEGIPPDQQKLYWAGKQLEDGRTLSDYNISAWPNLHLVLRLRAA	92.35355263	FALSE	-40.42004	-44.4945	-
Gen250	MQIFVKTLTVKLIILGKTITLEVEPSDTIENVKAKIQDKEGIPPDQQRLIWAGKQLEDGRTLSDYNINGGAMLMLKLHLRAA	86.94195122	FALSE	-21.72766	-	-
Gen251	MQIFVKTLTVKTITLEVEPSDTIENVKAKIQDKEGIPPDQQELYWAGKQLEDGRTLSDYNISFGPNLWLRLRAA	91.03662162	FALSE	-31.30138	-76.47294	14
Gen252	MQIFVYTATAKTITLEVEPSDTIENVKAKIQDKEGIPPDQQKLYWAGKQLEDGRTLSDYNISAYPILFLRLNLRAA	93.29881579	FALSE	-29.95784	-58.2186	-
Gen258	MQIFVKTLTYDPPQLKKITLEVEPSDTIENVKAKIQDKEGIPPDQQRLIWAGKQLEDGRTLSDYNIVNPDILHLVLRLRAA	92.05222222	FALSE	-21.50144	-	-
Gen259	MQIFVWTRVQKQITLEVEPSDTIENVKAKIQDKEGIPPDQQRLIWAGKQLEDGRTLSDYNIQKFSTLWLYLTAA	95.36851351	FALSE	-30.36964	-67.72691	13
Gen262	MQIFVKTLTVFVMGKTITLEVEPSDTIENVKAKIQDKEGIPPDQQRLIWAGKQLEDGRTLSDYNIGMEDQLPLRLRLRAA	83.161375	FALSE	-24.94984	-	-
Gen263	MQIFVKTLTVFVLVKTITLEVEPSDTIENVKAKIQDKEGIPPDQQRLIWAGKQLEDGRTLSDYNIQNEDQLHLVLRLRAA	91.2435	FALSE	-28.94138	-53.78896	-
Gen270	MQIFVKTLTGKTITLEVEPSDTIENVKAKIQDKEGIPPDQQRLIWAGKQLEDGRTLSDYNISGEAVLKLQLRLRAA	94.69907895	FALSE	-17.19102	-	-
Gen272	MQIFVKTLTPWIAHTGKTITLEVEPSDTIENVKAKIQDKEGIPPDQQRLIWAGKQLEDGRTLSDYNIGWSAELHLVLRLRAA	87.96926829	FALSE	-30.3035	-63.85751	6
Gen278	MQIFVYTRVAKFITLEVEPSDTIENVKAKIQDKEGIPPDQQHLWWAGKQLEDGRTLSDYNIRNWPILHLVLRLRAA	91.38986842	FALSE	-32.61636	-72.24752	9
Gen282	MQIFVWTAVAKFITLEVEPSDTIENVKAKIQDKEGIPPDQQKLYWYGKQLEDGRTLSDYNISEWAILFLRLRLRAA	94.60921053	FALSE	-39.99632	-78.18421	5
Gen288	MQIFVKTLTLIPMGKTITLEVEPSDTIENVKAKIQDKEGIPPDQQRLIWAGKQLEDGRTLSDYNIGNEDTLYLRLRAA	93.05525641	FALSE	-20.07942	-	-
Gen289	MQIFVKTLTVLPMRKGKTITLEVEPSDTIENVKAKIQDKEGIPPDQQRLIWAGKQLEDGRTLSDYNINNGAKLHLVLRLRAA	90.57219512	FALSE	-18.08648	-	-
Gen304	MQIFVKTLTPQIPIAPAGKTITLEVEPSDTIENVKAKIQDKEGIPPDQQRLIWAGKQLEDGRTLSDYNIGSDAKLWLRLRLRAA	87.94547619	FALSE	-19.3236	-	-
Gen305	MQIFVWTRDYKTITLEVEPSDTIENVKAKIQDKEGIPPDQQRLIWAGKQLEDGRTLSDYNIPWFPNLRLRAA	88.02333333	FALSE	-37.61866	-111.52858	8
Gen306	MQIFVKTLTLIPPILMHGKTITLEVEPSDTIENVKAKIQDKEGIPPDQQRLIWAGKQLEDGRTLSDYNIGSDAKLTLFLWLRAA	88.37166667	FALSE	-26.60942	-	-
Gen312	MQIFVWTRVAKTITLEVEPSDTIENVKAKIQDKEGIPPDQQRLIWAGKQLEDGRTLSDYNISFEPTLTLRLRAA	92.18391892	FALSE	-28.2848	-	-
