# Supplementary material for: Efficient Design of Affilin® Protein Binders for HER3
Source: Int J Mol Sci. 2025 May 14;26(10):4683. doi: 10.3390/ijms26104683 (PMC12112719; doi:10.3390/ijms26104683)
Supplement: Supplementary file 1 [file ijms-26-04683-s001.zip › Document S3.fasta]

>Comp-9
MQIFVWTRVAKTITLEVEPSDTIENVKAKIQDKEGIPPDQQYLWWAGKQLEDGRTLSDYNISEWPNLFLRLRLRAA
>Comp-9M1 
MQIFVWTRSAKVITLEVELSDTIENVKAKIQDKEGIPPDQQYLEWRGKQLEDDRTLADYGISEWPTLFLRLRLRAA
>Comp-9M2 
MQIFVWTRSAKVITLEVELSDTIENVKAKIQDKEGIPPDQQYLWWRGKQLEDDRTLADYGISEWPYLFLRLRLRAA
>Comp-9M3 
MQIFVWTRDAKVITLEVELSDTIENVKAKIQDKEGIPPDQQYLEWRGKQLEDNRTLADYGITEWPTLFLRLRLRAA
>Comp-9M4 
MQIFVWTRSAKVITLEVEPSDTIENVKAKIQDKEGIPPDQQYLWWRGKQLEDDRTLADYGISEWPTLFLRLRLRAA
>Comp-9M5 
MQIFVWTRSAKVITLEVEPSDTIENVKAKIQDKEGIPPDQQYLEWRGKQLEDNRTLADYGISEWPYLFLRLRLRAA
>Comp-9M6 
MQIFVWTRDAKVITLEVEPSDTIENVKAKIQDKEGIPPDQQYLEWRGKQLEDDRTLADYGISEWPYLFLRLRLRAA
>Comp-9M7 
MQIFVWTRTAKVITLEVELSDTIENVKAKIQDKEGIPPDQQYLWWRGKQLEDDRTLADYGISEWPTLFLRLRLRAA
>Comp-9M8 
MQIFVWTRSAKVITLEVELSDTIENVKAKIQDKEGIPPDQQYLEWRGKQLEDNRTLADYGIGEWPTLFLRLRLRAA
>Comp-9M9 
MQIFVWTRSAKVITLEVELSDTIENVKAKIQDKEGIPPDQQYLWWRGKQLEDDRTLADYGITEWPTLFLRLRLRAA
>Comp-9M10 
MQIFVWTRSAKVITLEVELSDTIENVKAKIQDKEGIPPDQQYLWWRGKQLEDNRTLADYGISEWPTLFLRLRLRAA
>Exp-1
MQIFVKTLTTTIAPVGKTITLEVEPSDTIENVKAKIQDKEGIPPDQQRLIWAGKQLEDGRTLSDYNIEKDSVLALLLNLRAA
>Exp-1M1 
MQIFVRTLTPTIAPVGKTITLEVEPSDTIENVKAKIQDKEGIPPDQQRLQYNGYELTDGRTLADYNIEKDSVLNLLLNLREP
>Exp-1M2 
MQIFVKTLTPTIAPVGKTITLEVEPSDTIENVKAKIQDKEGIPPDQQRLMYNGYELEDGRTLADYNIEKDSVLNLLLNLREP
>Exp-1M3 
MQIFVQTLTPTIAPVGKTITLEVEPSDTIENVKAKIQDKEGIPPDQQRLMYNGRELEDGRTLADYNIEKDSVLRLLLNLREE
>Exp-1M4 
MQIFVRTLTPTIAPVGKTITLEVEPSDTIENVKAKIQDKEGIPPDQQRLVYNGYFLEDGRTLADYNIEKDSVLNLLLNLREP
>Exp-1M5 
MQIFVRTLTPTIAPVGKTITLEVEPSDTIENVKAKIQDKEGIPPDQQRLIYNGKELEDGRTLADYNIEKDSVLNLLLNLREP
>Exp-1M6 
MQIFVVTLTPTIAPVGKTITLEVEPSDTIENVKAKIQDKEGIPPDQQRLIYNGYELEDGRTLADYNIEKDSVLRLLLNLRDP
>Exp-1M7 
MQIFVRTLTPTIAPVGKTITLEVEPSDTIENVKAKIQDKEGIPPDQQRLRYNGYELSDGRTLADYNIEKDSVLNLLLNLRDP
>Exp-1M8 
MQIFVKTLTPTIAPVGKTITLEVEPSDTIENVKAKIQDKEGIPPDQQRLQYNGYYLEPGRTLADYNIEKDSVLNLLLNLREP
>Exp-1M9 
MQIFVRTLTPTIAPVGKTITLEVEPSDTIENVKAKIQDKEGIPPDQQRLTYNGRELEPGRTLADYGIEKDSVLNLLLNLREP
>Exp-1M10 
MQIFVRTLTPTIAPVGKTITLEVEPSDTIENVKAKIQDKEGIPPDQQRLIYNGRFLEDGRTLADYNIEKDSVLNLLLNLRKP
>Exp-1M11 
MQIFVKTLTPTIAPVGKTITLEVEPSDTIENVKAKIQDKEGIPPDQQRLIYNGYELEDGRTLADYNIEKDSTLLLLLNLREK
>Exp-1M12 
MQIFVKTLTPTIAPVGKTITLEVEPSDTIENVKAKIQDKEGIPPDQQRLRYNGYELTPGRTLADYNIEKDSVLNLLLNLREP
>Exp-2
MQIFVKTLTSNEQYKGKTITLEVEPSDTIENVKAKIQDKEGIPPDQQRLIWAGKQLEDGRTLSDYNISDESILALLLNLRAA
>Exp-2M1 
MQIFVKTASDNPQYKGKTITLEVEPSDTIENVKAKIQDKEGIPPDQQRLIWNGYQLQDYRTLADYGIEDGDILVLLLNLRAA
>Exp-2M2 
MQIFVKTATDNPQYKGKTITLEVEPSDTIENVKAKIQDKEGIPPDQQRLWWKGYQLEDYRTLADYGIEDGDILVLLLNLRAA
>Exp-2M3 
MQIFVRTASDNPQYAGKTITLEVEPSDTIENVKAKIQDKEGIPPDQQRLWWNGYQLEDYRTLADYGIEDGDILVLLLNLRAA
>Exp-2M4 
MQIFVKTASDNPQYKGKLITLEVEPSDTIENVKAKIQDKEGIPPDQQRLWWNGYQLEDHRTLADYGIEDGDILVLLLNLRAA
>Exp-2M5
MQIFVKTATDNPQYKGKTITLEVEPSDTIENVKAKIQDKEGIPPDQQRLLWNGYQLEDYRTLDDYGIGDGDILVLLLNLRAA
>Exp-2M6 
MQIFVKTASDNPQYKGKTITLEVEPSDTIENVKAKIQDKEGIPPDQQRLIWNGFQLEDYRTLDDYGIEDGDILVLLLNLRAA
>Exp-2M7 
MQIFVLTASDNPQYKGKRITLEVEPSDTIENVKAKIQDKEGIPPDQQRLWWKGYQLEDYRTLADYGIEDGDILVLLLNLRAA
>Exp-2M8 
MQIFVKTATDNPQYKGKTITLEVEPSDTIENVKAKIQDKEGIPPDQQRLIWNGYQLEDHRTLADYGIEDGDILVLLLNLRAA
